# Supplementary material for: Tenecteplase vs. alteplase for treatment of acute ischemic stroke: A systematic review and meta-analysis of randomized trials
Source: Front Neurol. 2023 Jan 23;14:1102463. doi: 10.3389/fneur.2023.1102463 (PMC9900099; doi:10.3389/fneur.2023.1102463)
Supplement: Supplementary file 1 [file Table_1.XLSX]

## Sheet: nest_2913_Cochrane RoB_2
nkid	DOI	PMID	Inclusion Status	Author	Year	Randomization process: Was the allocation sequence random?	Comment	Randomization process: Was the allocation sequence concealed until participants were enrolled and assigned to interventions?	Comment	Randomization process: Did baseline differences between intervention groups suggest a problem with the randomization process?	Comment	Randomization process: Risk of Bias Judgement (Randomization process)	Comment	Randomization process: What is the predicted direction of bias arising from the randomization process?	Comment	Deviation from the intended interventions: Were participants aware of their assigned intervention during the trial?	Comment	Deviation from the intended interventions: Were carers and people delivering the interventions aware of participants' assigned intervention during the trial?	Comment	Deviation from the intended interventions: Were there deviations from the intended intervention that arose because of the trial context?	Comment	Deviation from the intended interventions: Were these deviations likely to have affected the outcome?	Comment	Deviation from the intended interventions: Were these deviations from intended intervention balanced between groups?	Comment	Deviation from the intended interventions: Was an appropriate analysis used to estimate the effect of assignment to intervention?	Comment	Deviation from the intended interventions: Was there potential for a substantial impact (on the result) of the failure to analyse participants in the group to which they were randomized?	Comment	Deviation from the intended interventions: Risk of Bias Judgement (Intended interventions)	Comment	Deviation from the intended interventions: What is the predicted direction of bias arising from intended interventions?	Comment	Missing outcome data: Were data for this outcome available for all, or nearly all, participants randomized?	Comment	Missing outcome data: Is there evidence that the result was not biased by missing outcome data?	Comment	Missing outcome data: Could missingness in the outcome depend on its true value?	Comment	Missing outcome data: Is it likely that missingness in the outcome depended on its true value?	Comment	Missing outcome data: Risk of Bias Judgement (Missing outcome data)	Comment	Missing outcome data: What is the predicted direction of bias due to missing outcome data?	Comment	Measurement of the outcome: Was the method of measuring the outcome inappropriate?	Comment	Measurement of the outcome: Could measurement or ascertainment of the outcome have differed between intervention groups?	Comment
6765457	10.1056/nejmoa1109842	22435369	Included	Parsons	2012	Yes		Probably Yes		No		Low		Favors experimental		Probably No		Probably Yes		Yes		Probably No				No Information						NA		No		Yes						Low		Unpredictable		No		No
6765458	10.1016/s1474-4422(15)70017-7	25726502	Included	Huang	2015	Yes		Probably Yes		No		Low		Unpredictable		No										Yes				Low		Unpredictable		Yes								Low		Unpredictable		No		No
6765460	10.1016/s1474-4422(22)00171-5	35525251	Included	Bivard	2022	Yes		Yes		Probably No		Low		Unpredictable		No		No								Probably Yes				Low		Unpredictable		Probably Yes								Low		Unpredictable		No		Probably No
6765461	10.1016/s0140-6736(22)01054-6	35779553	Included	Menon	2022	Yes		Yes		No		Low		Unpredictable		No		No								Yes				Low		NA		Probably Yes								Low		Unpredictable		No		No
6765462	10.1016/s1474-4422(22)00124-7	35525250	Included	Kvistad	2022	Yes		Yes		Probably No		Low		Unpredictable		No		Yes								Probably Yes				Low		Unpredictable		Yes								Low		Towards null		No		No
6765463	10.1016/s1474-4422(17)30253-3	28780236	Included	Logallo	2017	Yes		Yes		No		Low		Towards null		No		Yes		No						Yes				Low		Unpredictable		Yes								Low		Towards null		No		No
6765464	10.1161/strokeaha.109.572040	20185783	Included	Haley	2010	Yes		Yes		No		Low		Towards null		No		No Information		No						Probably Yes				Low		Towards null		Yes								Low		Towards null		No		Probably No
6765476	10.1177/1747493017733935	28952914	Included	Campbell	2018	Yes		Probably Yes		No		Low		Towards null		No		No Information		No						Probably Yes				Low		Towards null		Yes								Low		Towards null		No		No
9935849	10.1136/svn-2021-000978	34429364	Included	Li	2022	Yes		Yes		No		Low		NA		No		Probably No								Yes				Low		Favors experimental		Yes								Low		Unpredictable		No		Probably No
[truncated: 26 more columns]
